# Supplementary material for: The variations on the aerodynamics of a world-ranked wheelchair sprinter in the key-moments of the stroke cycle: A numerical simulation analysis
Source: PLoS One. 2018 Feb 28;13(2):e0193658. doi: 10.1371/journal.pone.0193658 (PMC5831413; doi:10.1371/journal.pone.0193658)
Supplement: S1 Dataset — (XLSX) [file pone.0193658.s001.xlsx]

## Sheet: Folha1
Position	Velocity	F_Pressure	F_Visc	F_TOTAL	AcD
12h	2	0.542064	0.35	0.905288	0.41
12h	3.5	1.61436	0.972973	2.58733	0.388318
12h	5	3.28285	1.83453	5.11738	0.334692
12h	6.5	5.51	2.93505	8.45095	0.327051
18h	2	0.524599	0.354103	0.878702	0.358654
18h	3.5	1.54011	0.944604	2.48471	0.331157
18h	5	3.11202	1.7778	4.88983	0.319336
18h	6.5	5.09794	2.83576	7.9337	0.306579
Recovery	2	0.376001	0.347653	0.723654	0.295369
Recovery	3.5	1.12719	0.930528	2.05772	0.274249
Recovery	5	2.17852	1.75611	3.93463	0.256956
Recovery	6.5	3.63041	2.81222	6.44263	0.24
